# Supplementary material for: Human Precision-Cut Liver Slices: A Potential Platform to Study Alcohol-Related Liver Disease
Source: Int J Mol Sci. 2023 Dec 21;25(1):150. doi: 10.3390/ijms25010150 (PMC10778645; doi:10.3390/ijms25010150)
Supplement: Supplementary file 1 [file ijms-25-00150-s001.zip]

Archive with 1 entries (1 files):
- ijms-2541604-supplementary.pdf
